# Supplementary material for: Lycophyte plastid genomics: extreme variation in GC, gene and intron content and multiple inversions between a direct and inverted orientation of the rRNA repeat
Source: New Phytol. 2019 Jan 24;222(2):1061–75. doi: 10.1111/nph.15650 (PMC6590440; doi:10.1111/nph.15650)
Supplement: Supplementary file 1 — Dataset S1 DNA sequence alignments for 51 single‐copy genes, four rRNA genes, ndhB + psbM + rps7, and rps4. Fig. S1 Verification of the direct repeat (DR) orientation in the Selaginella kraussiana plastome.Fig. S2 Structural evolution of the Selaginella uncinata plastome. Table S1 Sample and sequencing information for lycophyte plastomes. [file NPH-222-1061-s001.zip]

Archive with 2 entries (2 files):
- nph15650-sup-0001-SupInfo.pdf
- nph15650-sup-0002-DatasetS1.zip
